# Supplementary material for: Structural Elucidation of Rift Valley Fever Virus L Protein towards the Discovery of Its Potential Inhibitors
Source: Pharmaceuticals (Basel). 2022 May 25;15(6):659. doi: 10.3390/ph15060659 (PMC9228520; doi:10.3390/ph15060659)
Supplement: Supplementary file 1 [file pharmaceuticals-15-00659-s001.zip]

Archive with 1 entries (1 files):
- pharmaceuticals-1717850-supplementary.pdf
